# Supplementary material for: Bio-Based Pyrrole Compounds Containing Sulfur Atoms as Coupling Agents of Carbon Black with Unsaturated Elastomers
Source: Nanomaterials (Basel). 2023 Oct 14;13(20):2761. doi: 10.3390/nano13202761 (PMC10608980; doi:10.3390/nano13202761)
Supplement: Supplementary file 1 [file nanomaterials-13-02761-s001.zip]

Archive with 1 entries (1 files):
- nanomaterials-2614614-supplementary.pdf
